# Supplementary material for: High Stability and Low Irritation of Retinol Propionate and Hydroxypinacolone Retinoate Supramolecular Nanoparticles with Effective Anti-Wrinkle Efficacy
Source: Pharmaceutics. 2023 Feb 22;15(3):731. doi: 10.3390/pharmaceutics15030731 (PMC10051651; doi:10.3390/pharmaceutics15030731)
Supplement: Supplementary file 1 [file pharmaceutics-15-00731-s001.zip]

Archive with 1 entries (1 files):
- pharmaceutics-2162273-supplementary.pdf
